# Supplementary material for: Unequal power outages induced by natural disasters
Source: Nat Commun. 2025 Oct 8;16:8947. doi: 10.1038/s41467-025-64012-x (PMC12508443; doi:10.1038/s41467-025-64012-x)
Supplement: Supplementary file 3 — Supplementary Data 1-7 [file 41467_2025_64012_MOESM3_ESM.xls]

## Sheet: Supplementary Data 1
	(1)	(2)	(3)	(4)
	ln(Outage frequency)	ln(Outage duration)	ln(Outage frequency)	ln(Outage duration)
Natural_disaster	0.0404***	0.0593***
	(0.0029)	(0.0055)
Strong_wind			0.0298***	0.0438***
			(0.0058)	(0.0108)
Rainstorm			0.0799***	0.1163***
			(0.0088)	(0.0162)
Cold_wave			0.0377***	0.0663***
			(0.0046)	(0.0095)
Geo_hazard			0.0445***	0.0598***
			(0.0103)	(0.0196)
Wildfire			0.0059	0.0414
			(0.0131)	(0.0330)
Heatwave			0.0360***	0.0499***
			(0.0042)	(0.0082)
Control	YES	YES	YES	YES
County*YM	YES	YES	YES	YES
Observation	1497450	1504150	1497450	1504150
R2	0.841	0.2505	0.841	0.2505

## Sheet: Supplementary Data 2
	ln(Outage frequency)
	poverty	non-poverty	poverty	non-poverty
Natural_disaster	0.0519***	0.0380***
	(0.0078)	(0.0031)
Strong_wind			0.0667***	0.0226***
			(0.0171)	(0.0060)
Rainstorm			0.1448***	0.0707***
			(0.0276)	(0.0092)
Cold_wave			0.0627***	0.0327***
			(0.0132)	(0.0049)
Geo_hazard			0.0614***	0.0390***
			(0.0195)	(0.0122)
Wildfire			0.0081	0.0050
			(0.0245)	(0.0156)
Heatwave			0.0296***	0.0367***
			(0.0114)	(0.0046)
Control	YES	YES	YES	YES
County*YM	YES	YES	YES	YES
Observation	306190	1191260	306190	1191260
R2	0.8464	0.8309	0.8464	0.8309

## Sheet: Supplementary Data 3
	ln(Outage duration)
	poverty	non-poverty	poverty	non-poverty
Natural_disaster	0.0896***	0.0534***
	(0.0161)	(0.0058)
Strong_wind			0.0764**	0.0378***
			(0.0299)	(0.0115)
Rainstorm			0.2378***	0.0992***
			(0.0554)	(0.0167)
Cold_wave			0.1102***	0.0575***
			(0.0254)	(0.0102)
Geo_hazard			0.1164***	0.0401*
			(0.0428)	(0.0217)
Wildfire			0.0557	0.0359
			(0.0662)	(0.0379)
Heatwave			0.0600**	0.0477***
			(0.0247)	(0.0086)
Control	YES	YES	YES	YES
County*YM	YES	YES	YES	YES
Observation	306190	1197960	306190	1197960
R2	0.2140	0.2615	0.2140	0.2615

## Sheet: Supplementary Data 4
ln(Outage frequency)
group	parm	estimate	stderr	t	p	min95	max95	poverty
Unplanned	Natural_disaster	0.0480529	0.00495752	9.69294	2.519e-20	0.0383105	0.0577953	1
Unplanned	Natural_disaster	0.0325738	0.00195829	16.6338	7.453e-58	0.028733	0.0364146	0
Planned	Natural_disaster	0.00908677	0.00621078	1.46306	0.144139	-0.00311853	0.0212921	1
Planned	Natural_disaster	0.0103696	0.00242672	4.27311	2.03e-05	0.0056101	0.0151291	0
6h-	Natural_disaster	0.0240906	0.00425866	5.65686	2.726e-08	0.0157216	0.0324597	1
6h-	Natural_disaster	0.0215338	0.00188272	11.4376	2.790e-29	0.0178413	0.0252264	0
6h+	Natural_disaster	0.0351887	0.00659238	5.33779	1.486e-07	0.0222335	0.0481439	1
6h+	Natural_disaster	0.0234681	0.00254621	9.21687	8.376e-20	0.0184742	0.0284619	0
North	Natural_disaster	0.0392732	0.00943029	4.16458	4.303e-05	0.0206998	0.0578465	1
North	Natural_disaster	0.00455699	0.0033801	1.34818	0.177959	-0.00207732	0.0111913	0
South	Natural_disaster	0.0608818	0.0112778	5.39839	1.842e-07	0.0386471	0.0831164	1
South	Natural_disaster	0.0536627	0.00419873	12.7807	1.458e-34	0.0454225	0.0619029	0
Summer	Natural_disaster	0.059378	0.00996435	5.95904	5.081e-09	0.0397962	0.0789597	1
Summer	Natural_disaster	0.0424418	0.00381718	11.1186	8.223e-28	0.0349552	0.0499285	0
Winter	Natural_disaster	0.0262	0.00829635	3.15801	0.00169394	0.00989614	0.0425038	1
Winter	Natural_disaster	0.0174762	0.00350024	4.99286	6.532e-07	0.0106112	0.0243412	0
0-10	Natural_disaster	0.0520296	0.0119955	4.33741	2.073e-05	0.0284076	0.0756517	1
0-10	Natural_disaster	0.00556456	0.00477537	1.16526	0.244308	-0.00381114	0.0149403	0
>10	Natural_disaster	0.0506848	0.00963708	5.25935	3.734e-07	0.0316803	0.0696892	1
>10	Natural_disaster	0.0430126	0.00352601	12.1987	3.807e-32	0.0360939	0.0499312	0

## Sheet: Supplementary Data 5
ln(Outage duration)
group	parm	estimate	stderr	t	p	min95	max95	poverty
Unplanned	Natural_disaster	0.0884581	0.00989975	8.93538	1.010e-17	0.0690033	0.107913	1
Unplanned	Natural_disaster	0.0522342	0.0033811	15.4489	1.238e-50	0.0456029	0.0588655	0
Planned	Natural_disaster	0.0230949	0.0142681	1.61863	0.106218	-0.00494457	0.0511343	1
Planned	Natural_disaster	0.0149018	0.00515514	2.89068	0.00389053	0.00479111	0.0250126	0
6h-	Natural_disaster	0.0316133	0.0064241	4.92105	1.205e-06	0.0189888	0.0442379	1
6h-	Natural_disaster	0.0237504	0.00254914	9.31703	3.401e-20	0.0187508	0.02875	0
6h+	Natural_disaster	0.0780222	0.0153451	5.0845	5.391e-07	0.0478663	0.108178	1
6h+	Natural_disaster	0.0468714	0.00592218	7.91455	4.316e-15	0.0352563	0.0584866	0
North	Natural_disaster	0.0473804	0.0172765	2.74248	0.00654052	0.0133537	0.0814071	1
North	Natural_disaster	0.00439201	0.00724246	0.606425	0.544393	-0.00982295	0.018607	0
South	Natural_disaster	0.117959	0.0241138	4.89178	2.011e-06	0.0704179	0.165501	1
South	Natural_disaster	0.076562	0.00784695	9.75692	1.788e-21	0.0611622	0.0919619	0
Summer	Natural_disaster	0.101035	0.0207659	4.86542	1.576e-06	0.0602262	0.141844	1
Summer	Natural_disaster	0.0553941	0.00730874	7.57915	5.552e-14	0.0410595	0.0697286	0
Winter	Natural_disaster	0.0472077	0.0183577	2.57155	0.0104402	0.0111316	0.0832838	1
Winter	Natural_disaster	0.0352353	0.00766768	4.5953	4.624e-06	0.0201968	0.0502739	0
0-10	Natural_disaster	0.0874333	0.0230389	3.79503	0.00018417	0.0420642	0.132802	1
0-10	Natural_disaster	0.014138	0.0101812	1.38864	0.165378	-0.00585091	0.034127	0
>10	Natural_disaster	0.0880517	0.0202515	4.34792	2.197e-05	0.0481154	0.127988	1
>10	Natural_disaster	0.059083	0.0066265	8.91618	2.022e-18	0.0460807	0.0720853	0

## Sheet: Supplementary Data 6
ln(Outage frequency)
Strong_wind	Rainstorm	Cold_wave	Geo_hazard	Wildfire	Heatwave	poverty	group
0.0714	0.6796	0.0848	0.0684	0.001	0.0948	1	Unplanned
0.0397	0.593	0.0395	0.0528	0.0013	0.2738	0	Unplanned
0.6351	0.0111	0.1478	0.1521	0.053	0.001	1	Planned
0.0347	0.0008	0.3069	0.0645	0.0265	0.5666	0	Planned
0.298	0.3336	0.2204	0.046	0.0055	0.0965	1	6h-
0.0342	0.2194	0.1672	0.0517	0.0008	0.5268	0	6h-
0.1598	0.5754	0.0717	0.1402	0.0004	0.0526	1	6h+
0.0615	0.6089	0.0345	0.0363	0.0013	0.2574	0	6h+
0.6436	0.1814	0.1544	0.0087	0.004	0.008	1	North
0.2576	0.0399	0.0619	0.0028	0.0279	0.6099	0	North
0.0183	0.5549	0.1523	0.1369	0.0055	0.1321	1	South
0.0072	0.384	0.131	0.0425	0.0146	0.4208	0	South
0.2327	0.48	0.0014	0.1863	0.0199	0.0797	1	Summer
0.0735	0.4358	0.0006	0.1167	0	0.3734	0	Summer
0.079	0.0486	0.8001	0.0694	0.0029	0	1	Winter
0.0694	0.0094	0.7065	0.1916	0.0066	0.0164	0	Winter
0.391	0.3687	0.171	0.0378	0.005	0.0265	1	0-10
0.2202	0.0216	0.2398	0.0051	0.0005	0.5128	0	0-10
0.0801	0.5316	0.082	0.1324	0.0038	0.1701	1	>10
0.0272	0.4414	0.0569	0.0444	0.0003	0.4297	0	>10

## Sheet: Supplementary Data 7
ln(Outage duration)
Strong_wind	Rainstorm	Cold_wave	Geo_hazard	Wildfire	Heatwave	poverty	group
0.0229	0.7243	0.0733	0.07	0.0019	0.1076	1	Unplanned
0.0544	0.6344	0.0481	0.0412	0.0033	0.2186	0	Unplanned
0.2646	0.0265	0.1348	0.3693	0.1924	0.0124	1	Planned
0.0164	0.0378	0.3628	0.1007	0.1363	0.3461	0	Planned
0.1285	0.3726	0.2719	0.043	0.0363	0.1477	1	6h-
0.0531	0.1075	0.2823	0.0025	0.0108	0.5439	0	6h-
0.1329	0.4775	0.1077	0.1862	0.0013	0.0943	1	6h+
0.0832	0.5128	0.0736	0.0431	0.0118	0.2754	0	6h+
0.3853	0.3766	0.1627	0.0016	0.0025	0.0712	1	North
0.1358	0.0445	0.0924	0.004	0.0295	0.6938	0	North
0.0037	0.4152	0.1833	0.1779	0.0255	0.1945	1	South
0.02	0.3474	0.1213	0.0249	0.0533	0.4331	0	South
0.0606	0.3322	0.0019	0.1624	0.362	0.081	1	Summer
0.0791	0.4899	0.0016	0.0921	0	0.3373	0	Summer
0.0956	0.1155	0.7106	0.0597	0.0185	0	1	Winter
0.1294	0.0004	0.6437	0.1571	0.0528	0.0166	0	Winter
0.0692	0.5613	0.2682	0.037	0.0286	0.0357	1	0-10
0.0958	0.0372	0.3778	0.005	0.0026	0.4815	0	0-10
0.0768	0.4159	0.0403	0.1963	0.001	0.2698	1	>10
0.0483	0.4431	0.0482	0.0202	0.0063	0.434	0	>10
